# Supplementary material for: A Large Animal Model for CNGB1 Autosomal Recessive Retinitis Pigmentosa
Source: PLoS One. 2013 Aug 19;8(8):e72229. doi: 10.1371/journal.pone.0072229 (PMC3747135; doi:10.1371/journal.pone.0072229)
Supplement: Table S1 — Primers for genomic DNA sequencing. (XLS) [file pone.0072229.s002.xls]

## Sheet: Sheet1
Supplementary Table 1. Primers for genomic DNA sequencing
Name	F Primer	R Primer	Amplicon Size
Exon 1	catcgagctcctgttccac	ggaagctccaggtttccag	284
Exon 2	aatgtgtgacccacagaagtg	atgcagaactggcaactgtg	371
Exon 3, 4	tgttcctgcctgaaccag	tgcctgggaatgagtagagac	577
Exon 5, 6, 7	caggacactgtgaatgaagtgc	cttgctcctgaacccaagac	660
Exon 8	tgtgcagatgaggctagagg	ctcatccttcccgatgagc	356
Exon 9	gccaacatacagtacatcataagtttc	agctgatggctaagggcttc	215
Exon 10	ttggtgcctcaaatctggtc	gtgttggacattgggctgag	318
Exon 11	tggggtctgagcagtaggtc	ttgccctcagactttccatc	346
Exon 12	aggagcaactgggtcttcc	tcagggcctggcctagtg	249
Exon 13	tgaatgatcatgggcttcag	tcctgttctatgccctttgg	435
Exon 14	tggtctcagaggtcacaggac	agcctctctgctcagtgctc	325
Exon 15	ttcctcaaatcacccaccac	tctgtccagtcggcatctc	531
Exon 16	gaggactctaacagggtctgg	ggatgagacaggcataggg	250
Exon 17	ccctccaaacatgctttctg	tttaggaccagggagtaggg	358
Exon 18	atctgcaggcgtcaaagtc	cctgctcatccctatccatac	248
Exon 19	tagggccaggtggaatacag	cgtaggcctttctcaagcac	368
Exon 20	tgacagcatgttgtgaggtg	gcttctccctcttgttctgc	358
Exon 21	tccttccctaatcctactgtgg	tgtctcgtctatcgcagcag	391
Exon 22, 23	agcacatgggtctaaggaatg	ctcagggcagagctcaaatg	576
Exon 24	gggctaaggacctctgatttg	agagtgccttgctccgttg	290
Exon 25	ggtggtcttgtttcccacag	atgggacctctttccaggac	269
Exon 26	aagcgtttgcatcttgcac	actcgtgctctttcccagac	361
Exon 27	cgtctgtgtagagtaaacgtgctc	tctcctgacagcccagttg	437
Exon 28	agtgctacagcacagagactgc	ctgtttaggggacgatgtgg	463
Exon 29	ccacatcgtcccctaaacag	cacctcatgccaaacaacc	310
Exon 30	ctttccatcacatcactaactcc	aaccacagtggcctccttc	498
Exon 31	ggtgggaagggacattttag	tcgtttcagcagcacatttc	349
Exon 32	ccattagccaagacgaccac	aaggcatggtccacaatctg	400
Exon 33	aagctgttcaagactcctccag	tggtgggatggactctactg	488
