# Supplementary material for: A Large Animal Model for CNGB1 Autosomal Recessive Retinitis Pigmentosa
Source: PLoS One. 2013 Aug 19;8(8):e72229. doi: 10.1371/journal.pone.0072229 (PMC3747135; doi:10.1371/journal.pone.0072229)
Supplement: Table S2 — Primers for cDNA sequencing. (XLS) [file pone.0072229.s003.xls]

## Sheet: Sheet1
Supplementary Table 2. Primers for cDNA sequencing
Name	F Primer	R Primer	Amplicon Size
Exon 1-2	ctgcaagtgacagggagaag	tcaggagccacagtgatctg	351
Exon 2-5	ctgcaagtgacagggagaag	ctcaccaagtccatctgagc	538
Exon 3-10	ctggtggtcggcatctgag	caggagccaagccatcaac	819
Exon 9-13	ggcttgagcagaatctggag	ataagctggagctgcctctg	494
Exon 12-18	ttgatggcttggctcctg	tcgtaaacccagtgagtggag	1586
Exon 15-19	tagaggagatgcccaggaag	gagccggtcattgatgatg	551
Exon 19-20	gaagatgttgatgcggacag	gaaagcggtacgtcttccag	526
Exon 19-25	atgaggctgaagagctcagg	ggactgccaggtgtactcg	1226
Exon 20-22	agctcatcgaccctgatgtc	tgtccatcttaaagcgacgag	474
Exon 26-27	ttgaagtttggcgtgaatcc	aaccgcatcttgtctggaag	581
Exon 27-31	tacgatggtgtgggaaacag	ccagaatgaagaggttggtaaac	700
Exon 30-31	accggcagttgatctttgac	cctcaggtgggcaagtttac	500
Exon 31-33	ccaagagctcgcaggatg	tcactcggcctctttctt	287
