# Supplementary material for: A Large Animal Model for CNGB1 Autosomal Recessive Retinitis Pigmentosa
Source: PLoS One. 2013 Aug 19;8(8):e72229. doi: 10.1371/journal.pone.0072229 (PMC3747135; doi:10.1371/journal.pone.0072229)
Supplement: Table S3 — Non-Papillon breeds tested for CNGB1 mutation. (XLS) [file pone.0072229.s004.xls]

## Sheet: Sheet1
Supplemental Table 3. Non-Papillon breeds tested for CNGB1 mutation.
Breed	Clinically PRA affected	Unaffected	Total
Australian Shepherd	4	8	12
Belgian Tervuren	1	12	13
Chinese Crested	1	2	3
Dachsund	2	8	10
Italian Greyhound	10	4	14
Labrador Retriever	0	11	11
Old English Sheepdog	3	8	11
Polish Lowland Sheepdog	8	5	13
Tibetan Terrier	4	8	12
