# Supplementary material for: A Large Animal Model for CNGB1 Autosomal Recessive Retinitis Pigmentosa
Source: PLoS One. 2013 Aug 19;8(8):e72229. doi: 10.1371/journal.pone.0072229 (PMC3747135; doi:10.1371/journal.pone.0072229)
Supplement: Table S4 — The entire region of homozygosity surrounding the site of the CNGB1 mutation. (XLS) [file pone.0072229.s005.xls]

## Sheet: Sheet1
Supplementary Table 4. The entire region of homozygosity surrounding the site of the CNGB1 mutation.
SNP Name	Chr	Base Position	Pval	A1	A2	A3		C1	C2		U1	U2	U3	U4	U5	U6	U7	U8	U9	U10	U11
TIGRP2P26057_rs8802155	2	60254384	0.0473	BB	AB	AB		AB	AB		AB	AA	AA	AA	AA	AA	AB	AA	AA	AB	AB
BICF2S23151662	2	60273762	1	BB	BB	BB		BB	BB		BB	BB	BB	BB	BB	BB	BB	BB	BB	AB	AB
BICF2P1168980	2	60548272	0.0269	BB	AB	AB		AB	AB		AB	AA	AA	AA	AA	AA	AB	AA	AA	AA	AA
TIGRP2P26649_rs9163294	2	60564157	0.0269	BB	AB	AB		AB	AB		AB	AA	AA	AA	AA	AA	AB	AA	AA	AA	AA
BICF2S24415286	2	60735861	0.0269	AA	AB	AB		AB	AB		AB	BB	BB	BB	BB	BB	AB	BB	BB	BB	BB
TIGRP2P27260_rs8792423	2	60980617	0.5792	AA	AA	AA		AA	AA		AA	AA	AA	AA	AA	AA	AA	AA	AB	AB	AB
BICF2P718485	2	61031775	0.5212	AA	AA	AA		AA	AA		AA	AA	AA	AA	AA	AA	AB	AA	AB	AB	AB
TIGRP2P27264_rs8807842	2	61049489	0.0022	BB	BB	BB		AB	AB		AB	AA	AA	AA	AA	AA	AA	AA	AB	AB	AB
BICF2P319838	2	61076087	0.5212	AA	AA	AA		AA	AA		AA	AA	AA	AA	AA	AA	AB	AA	AB	AB	AB
BICF2P488128	2	61084643	0.5212	BB	BB	BB		BB	BB		BB	BB	BB	BB	BB	BB	AB	BB	AB	AB	AB
BICF2P845420	2	61085185	0.5212	AA	AA	AA		AA	AA		AA	AA	AA	AA	AA	AA	AB	AA	AB	AB	AB
BICF2P845419	2	61085481	0.5792	BB	BB	BB		BB	BB		BB	BB	BB	BB	BB	BB	BB	BB	AB	AB	AB
BICF2P352173	2	61094748	0.5792	AA	AA	AA		AA	AA		AA	AA	AA	AA	AA	AA	AA	AA	AB	AB	AB
BICF2P544910	2	61179425	0.0022	AA	AA	AA		AB	AB		AB	BB	BB	BB	BB	BB	BB	BB	BB	AB	AB
BICF2P348907	2	61182288	0.0022	BB	BB	BB		AB	AB		AB	AA	AA	AA	AA	AA	AA	AA	AA	AB	AB
BICF2P1349008	2	61198715	0.0022	AA	AA	AA		AB	AB		AB	BB	BB	BB	BB	BB	BB	BB	BB	AB	AB
BICF2S23137837	2	61206318	0.0022	BB	BB	BB		AB	AB		AB	AA	AA	AA	AA	AA	AA	AA	AA	AB	AB
BICF2S23035024	2	61341337	0.0022	BB	BB	BB		AB	AB		AB	AA	AA	AA	AA	AA	AA	AA	AB	AB	AB
BICF2S23238410	2	61420765	0.0022	BB	BB	BB		AB	AB		AB	AA	AA	AA	AA	AA	AB	AA	AA	AA	AA
BICF2P309315	2	61428709	0.0022	BB	BB	BB		AB	AB		AB	AA	AA	AA	AA	AA	AA	AA	AA	AA	AA
BICF2P606415	2	61556283	0.0022	BB	BB	BB		AB	AB		AB	AA	AA	AB	AA	AA	AB	AA	AB	AA	AA
BICF2P548237	2	61563742	0.0022	BB	BB	BB		AB	AB		AB	AA	AA	AB	AA	AA	AB	AA	AB	AA	AA
BICF2S23117344	2	61604057	0.0022	BB	BB	BB		AB	AB		AB	AA	AA	AB	AA	AA	AB	AA	AB	AB	AB
BICF2S23119288	2	61608201	0.0022	AA	AA	AA		AB	AB		AB	BB	BB	AB	BB	BB	AB	BB	AB	AB	AB
BICF2P75954	2	61645929	0.0022	AA	AA	AA		AB	AB		AB	BB	BB	AB	BB	BB	BB	BB	BB	AB	AB
BICF2S23730507	2	61656330	0.0022	BB	BB	BB		AB	AB		AB	AA	AA	AB	AA	AA	AA	AA	AB	AB	AB
BICF2P52239	2	61677919	0.0022	BB	BB	BB		AB	AB		AB	AA	AA	AB	AA	AA	AB	AA	AB	AB	AB
BICF2S23740273	2	61700423	0.5756	BB	BB	BB		BB	BB		BB	BB	BB	AB	BB	BB	AB	BB	AB	BB	BB
BICF2P57790	2	61719834	0.0022	AA	AA	AA		AB	AB		BB	BB	BB	AB	BB	BB	BB	BB	AB	AB	AB
BICF2P1445705	2	61736588	0.0022	AA	AA	AA		AB	AB		BB	BB	BB	BB	BB	BB	BB	BB	AB	BB	BB
BICF2P651283	2	61761135	0.0022	BB	BB	BB		AB	AB		AA	AA	AA	AB	AA	AA	AA	AA	AA	AA	AA
BICF2P1201761	2	61781060	0.5858	BB	BB	BB		BB	BB		BB	BB	BB	AB	BB	BB	BB	BB	BB	AB	AB
BICF2S23256057	2	61792733	0.0022	AA	AA	AA		AB	AB		BB	BB	BB	BB	BB	BB	BB	BB	BB	BB	BB
BICF2P705841	2	61822011	0.0022	AA	AA	AA		AB	AB		BB	BB	BB	BB	BB	BB	BB	BB	BB	BB	BB
BICF2S23730081	2	61830410	1	BB	BB	BB		BB	BB		BB	BB	BB	AB	BB	BB	AB	BB	BB	BB	BB
BICF2P102039	2	61983959	0.0022	BB	BB	BB		AB	AB		AA	AA	AA	AB	AA	AA	AB	AA	AB	AA	AA
BICF2P340222	2	61988808	1	BB	BB	BB		BB	BB		BB	BB	BB	BB	BB	BB	BB	BB	AB	BB	BB
BICF2P1430338	2	61999276	1	AA	AA	AA		AA	AA		AA	AA	AA	AA	AA	AA	AA	AA	AB	AA	AA
BICF2P567882	2	62081153	0.0022	BB	BB	BB		AB	AB		AA	AA	AA	AA	AA	AA	AB	AA	AB	AB	AB
BICF2P357608	2	62097073	0.0022	AA	AA	AA		AB	AB		BB	BB	BB	BB	BB	BB	AB	BB	AB	AB	AB
BICF2P1405306	2	62110938	0.0022	BB	BB	BB		AB	AB		AA	AA	AA	AA	AA	AA	AB	AA	AB	AB	AB
BICF2P561901	2	62116651	0.0022	AA	AA	AA		AB	AB		BB	BB	BB	BB	BB	BB	AB	BB	AB	AB	AB
BICF2P62008	2	62134106	0.0022	AA	AA	AA		AB	AB		BB	BB	BB	BB	BB	BB	AB	BB	AB	AB	AB
BICF2S23035175	2	62150701	0.0022	AA	AA	AA		AB	AB		BB	BB	BB	BB	BB	BB	BB	BB	BB	BB	BB
BICF2S2318769	2	62158518	0.0022	AA	AA	AA		AB	AB		BB	BB	BB	BB	BB	BB	BB	BB	AB	AB	AB
BICF2P308381	2	62177558	0.0022	BB	BB	BB		AB	AB		AA	AA	AA	AA	AA	AA	AA	AA	AB	AA	AA
BICF2P324323	2	62214897	0.3933	AA	AA	AA		AA	AA		AA	AA	AA	AA	AA	AA	AB	AB	AB	BB	AB
BICF2P324322	2	62215437	0.3933	BB	BB	BB		BB	BB		BB	BB	BB	BB	BB	BB	AB	AB	AB	AA	AB
BICF2P796373	2	62243400	0.6461	BB	BB	BB		BB	BB		BB	BB	BB	BB	BB	BB	BB	AB	AB	AA	AB
BICF2P1330455	2	62252040	0.6461	AA	AA	AA		AA	AA		AA	AA	AA	AA	AA	AA	AA	AB	AB	BB	AB
BICF2P496125	2	62301315	1	BB	BB	BB		BB	BB		BB	BB	BB	BB	BB	BB	BB	BB	BB	AB	AB
BICF2S23424493	2	62312743	0.005999	BB	BB	BB		AB	AB		AA	AA	AA	AB	AA	AA	AB	AB	AB	BB	AB
BICF2P875321	2	62324397	0.005999	BB	BB	BB		AB	AB		AA	AA	AA	AB	AA	AA	AB	AB	AB	BB	AB
BICF2P1004826	2	62332319	0.005999	BB	BB	BB		AB	AB		AA	AA	AA	AB	AA	AA	AB	AB	AB	BB	AB
BICF2P1064892	2	62343676	0.0022	BB	BB	BB		AB	AB		AA	AA	AA	AB	AA	AA	AB	AA	AB	AB	AB
BICF2S23430864	2	62357680	0.005999	AA	AA	AA		AB	AB		BB	BB	BB	AB	BB	BB	AB	AB	AB	AA	AB
BICF2P1055666	2	62367351	0.0022	AA	AA	AA		AB	AB		BB	BB	BB	AB	BB	BB	AB	BB	AB	AB	AB
BICF2P511179	2	62405199	0.005999	BB	BB	BB		AB	AB		AA	AA	AA	AB	AA	AA	AB	AB	AB	BB	AB
BICF2P213871	2	62413010	0.005999	BB	BB	BB		AB	AB		AA	AA	AA	AB	AA	AA	AB	AB	AB	BB	AB
BICF2P473138	2	62457372	0.0022	AA	AA	AA		AB	AB		BB	BB	BB	BB	BB	BB	BB	BB	BB	AB	AB
BICF2P88807	2	62471732	0.0022	BB	BB	BB		AB	AB		AA	AA	AA	AA	AA	AA	AA	AA	AA	AB	AB
BICF2P1220795	2	62479545	0.0022	BB	BB	BB		AB	AB		AA	AA	AA	AB	AA	AA	AB	AA	AB	AB	AB
BICF2P720951	2	62500174	0.0022	AA	AA	AA		AB	AB		BB	BB	BB	AB	BB	BB	BB	BB	AB	AB	AB
BICF2P1392915	2	62524560	1	BB	BB	BB		BB	BB		BB	BB	BB	BB	BB	BB	BB	BB	BB	AB	AB
BICF2S23451051	2	62533775	0.0022	BB	BB	BB		AB	AB		AA	AA	AA	AA	AA	AA	AA	AA	AA	AA	AA
BICF2P878945	2	62551012	1	BB	BB	BB		BB	BB		BB	BB	BB	BB	BB	BB	BB	BB	BB	AB	AB
BICF2S2442869	2	62628636	0.005999	AA	AA	AA		AB	AB		BB	BB	BB	AB	BB	BB	AB	AB	AB	AA	AB
BICF2P1000252	2	62696026	0.0022	BB	BB	BB		AB	AB		AA	AA	AA	AB	AA	AA	AB	AA	AB	AA	AA
BICF2S22914690	2	62806611	1	AA	AA	AA		AA	AA		AA	AA	AA	AA	AA	AA	AA	AA	AA	AB	AB
BICF2S2332175	2	62819638	1	AA	AA	AA		AA	AA		AA	AA	AA	AA	AA	AA	AA	AA	AA	AB	AB
BICF2S23620100	2	62826928	1	BB	BB	BB		BB	BB		BB	BB	BB	BB	BB	BB	BB	BB	BB	AB	AB
BICF2P680674	2	62964565	0.432	AB	BB	BB		AB	BB		BB	BB	AB	AB	BB	BB	AB	AA	AB	AA	AB
BICF2P1289371	2	63127929	0.838	AA	AA	AA		AA	AA		AA	AA	AA	AA	AA	AA	AA	AA	AA	BB	AB
BICF2S23032857	2	63150127	0.6514	AA	AA	AA		AB	AA		AA	AA	BB	AA	AA	AB	AA	AB	AA	AA	AA
BICF2S23356306	2	63158699	0.6552	AB	BB	BB		AA	BB		BB	BB	AB	AB	BB	AB	BB	BB	AB	AB	AB
BICF2S23551818	2	63231557	0.021	BB	BB	BB		BB	AB		AA	AA	AB	AB	AA	AB	AB	AA	AB	BB	AB
Purple highlighted region is the region found in Figure 3.

## Sheet: Sheet2
SNPName	Chr	Position	PA140	PA124	PA125	PA118	PA119	PA141	PA142	PA126	PA129	PA103	PA111	PA117	PA131	PA133	PA136	PA137
TIGRP2P26057_rs8802155	2	60254384	BB	AB	AB	AB	AB	AB	AA	AA	AA	AA	AA	AB	AA	AA	AB	AB
BICF2S23151662	2	60273762	BB	BB	BB	BB	BB	BB	BB	BB	BB	BB	BB	BB	BB	BB	AB	AB
BICF2P1168980	2	60548272	BB	AB	AB	AB	AB	AB	AA	AA	AA	AA	AA	AB	AA	AA	AA	AA
TIGRP2P26649_rs9163294	2	60564157	BB	AB	AB	AB	AB	AB	AA	AA	AA	AA	AA	AB	AA	AA	AA	AA
BICF2S24415286	2	60735861	AA	AB	AB	AB	AB	AB	BB	BB	BB	BB	BB	AB	BB	BB	BB	BB
			PA140	PA124	PA125	PA118	PA119	PA141	PA142	PA126	PA129	PA103	PA111	PA117	PA131	PA133	PA136	PA137
BICF2P680674	2	62964565	AB	BB	BB	AB	BB	BB	BB	AB	AB	BB	BB	AB	AA	AB	AA	AB
BICF2P1289371	2	63127929	AA	AA	AA	AA	AA	AA	AA	AA	AA	AA	AA	AA	AA	AA	BB	AB
BICF2S23032857	2	63150127	AA	AA	AA	AB	AA	AA	AA	BB	AA	AA	AB	AA	AB	AA	AA	AA
BICF2S23356306	2	63158699	AB	BB	BB	AA	BB	BB	BB	AB	AB	BB	AB	BB	BB	AB	AB	AB
BICF2S23551818	2	63231557	BB	BB	BB	BB	AB	AA	AA	AB	AB	AA	AB	AB	AA	AB	BB	AB
